# Supplementary material for: A dynamic source routing protocol based on path reliability and link monitoring repair
Source: PLoS One. 2021 May 27;16(5):e0251548. doi: 10.1371/journal.pone.0251548 (PMC8159007; doi:10.1371/journal.pone.0251548)
Supplement: S1 Data — (XLS) [file pone.0251548.s001.xls]

## Sheet: Sheet1
Packet loss rate
speed	DSR	CHNN-DSR	MA-DSR	PA-DSR	DSR-PM
10	0.174	0.142	0.161	0.134	0.059
20	0.163	0.135	0.174	0.115	0.086
30	0.136	0.117	0.119	0.089	0.066
40	0.145	0.095	0.101	0.084	0.069
50	0.148	0.12	0.128	0.115	0.086
60	0.14	0.127	0.112	0.119	0.094
70	0.179	0.116	0.147	0.139	0.087
80	0.16	0.121	0.096	0.102	0.08
90	0.171	0.12	0.094	0.098	0.067
100	0.169	0.118	0.115	0.125	0.088
Overhead
speed	DSR	CHNN-DSR	MA-DSR	PA-DSR	DSR-PM
10	1.631	0.774	1.08	1.286	0.634
20	2.448	1.192	1.257	1.923	0.486
30	4.144	1.914	1.335	2.652	0.634
40	2.296	1.679	3.074	2.497	0.616
50	2.667	2.297	4.225	2.996	0.944
60	4.109	3.166	4.749	2.924	2.06
70	9.146	5.913	6.507	4.904	3.62
80	12.147	8.99	7.847	8.108	5.631
90	11.538	8.66	9.723	9.124	6.886
100	7.248	4.301	11.768	4.923	3.36
Throughput
speed	DSR	CHNN-DSR	MA-DSR	PA-DSR	DSR-PM
10	22.93	44.46	12.63	27.48	59.78
20	21.89	29.02	22.52	20.91	57.14
30	21.79	47.89	32.03	44.33	64.67
40	32.55	50.66	22.65	28.98	68.63
50	34.14	29.83	26.38	31.61	55
60	24.02	27.5	22.47	24.57	48.88
70	15.26	31.55	25.05	26.15	45.5
80	26.52	26.41	27.49	37.87	50.85
90	26.57	24.98	22.38	27.92	36.34
100	26.48	26.51	16.06	16.41	32.46
Delay
speed	DSR	CHNN-DSR	MA-DSR	PA-DSR	DSR-PM
10	0.008	0.012	0.004	0.011	0.008
20	0.011	0.012	0.012	0.014	0.008
30	0.017	0.019	0.016	0.021	0.012
40	0.024	0.021	0.022	0.023	0.016
50	0.027	0.018	0.024	0.019	0.015
60	0.017	0.026	0.018	0.02	0.014
70	0.018	0.015	0.022	0.015	0.007
80	0.016	0.025	0.014	0.022	0.012
90	0.027	0.022	0.025	0.024	0.018
100	0.019	0.029	0.026	0.016	0.014
